# Supplementary material for: The serine proteases dipeptidyl-peptidase 4 and urokinase are key molecules in human and mouse scar formation
Source: Nat Commun. 2021 Oct 29;12:6242. doi: 10.1038/s41467-021-26495-2 (PMC8556235; doi:10.1038/s41467-021-26495-2)
Supplement: Supplementary file 4 — Source Data [file 41467_2021_26495_MOESM4_ESM.zip › 20210903 Source_data_file_Figure1-5_v2.xlsx]

## Sheet: Figure 1-5
Figure 1-5	Source Data
	Human skin and scar
	Mouse skin and scar
	Inhibitor-treated mouse skin /scar
	Available as demultiplexed matrices on NCBI GEO
	GSE156326	https://www.ncbi.nlm.nih.gov/geo/query/acc.cgi?acc=GSE156326
