# Supplementary material for: The serine proteases dipeptidyl-peptidase 4 and urokinase are key molecules in human and mouse scar formation
Source: Nat Commun. 2021 Oct 29;12:6242. doi: 10.1038/s41467-021-26495-2 (PMC8556235; doi:10.1038/s41467-021-26495-2)
Supplement: Supplementary file 4 — Source Data [file 41467_2021_26495_MOESM4_ESM.zip › 20210903 Source_data_file_Figure6_v2.xlsx]

## Sheet: Figure 6
Figure 6 Source Data
	Figure 6B-C															Figure 6D-E	Background-subtracted intensity per ROI
																			Skin	Scar		Skin	Scar		Skin	Scar		Skin	Scar
																		Human	1006154	640743	Human	187798	247174	Human	63938	174925	Human	287	84139
																		PLAU dermis	555458	687492	PLAU epidermis	189310	209977	DPP4 dermis	179718	382319	DPP4 epidermis	169	91936
																			634622	752443		195668	192269		173916	583421		169	72077
																			516061	551225		214887	227009		322133	236205		0	90390
																			419147	269710		188077	162433		397280	138.769		0	63483
																			146674	262467		194884	109444		267108	115.23		224	327578
																			29805	241032		149116	90954		309790	134.121		7	320719
																			373119	262155		169912	86385		185612	160.985		0	414575
																			51233	297308		186502	87862		194297	111.488		3	410978
																			128266	329546		172355	72574		224889	816026		3	403400
																			60392	337100		131242	164215		309646	850665		15563	187103
																			131892	290010		54648	140574		418534	798375		44283	225425
																			124917	300045		50343	111510		421626	888982		17116	244919
																			156552	230008		84376	139713		339218	871912		20576	243498
																			94779	277435		97634	154369		298195	677440		17628	204993
																										704455			105642
																										871437			97512
																										871653			122517
																										924622			121841
																										202.927			177184
																										289.509			182319
																										194.51			225126
																										224.774			223804
																										282.075			206468
																										744634			185219
																										1005362
																										1288632
																										620736
																										972243
	Figure 6f	Raw ELISA absorbance read values of Urokinae in lysate of skin and scar tissue
			Standard	Standard	Donor1	Donor2	Donor3	Donor4	Donor5	Donor 6		Standard	conc (ng/ml)
		skin	2.0466	2.0389	0.0826	0.0771	0.0663	0.046	0.0676	0.056		2.04275	4000
		scar	1.5524	1.4256	0.12	0.2014	0.1268	0.1161	0.1913	0.1142		1.489	2000
			1.0207	0.9707								0.9957	1000
			0.6521	0.601								0.62655	500
			0.3856	0.3498								0.3677	250
			0.2199	0.2025								0.2112	125
			0.1382	0.1156								0.1269	62.5
			0.0431	0.0362								0.03965	31.25
		Concentration of urokinase in lysate of skin and scar tissue (ng/ml)
			Donor 1	Donor 2	Donor 3	Donor 4	Donor 5	Donor 6		Mode	Absorbance
		Skin	8.71003	6.76719	8.34752	8.342	6.68057	8.25222		Name	20210526 PLAU skin scar
		Scar	30.8115	37.2976	36.304	30.5469	36.14	35.2889		Measurement wavelength				450
										Reference wavelength				555
										Number of flashes				10
										Settle time				50
										Part of Plate				A1-H12
										Dilution factor 10
		Raw ELISA absorbance read values of DPP4 in lysate of skin and scar tissue
			Standard	Standard	Donor1	Donor2	Donor3	Donor4	Donor5	Donor 6		Standard	conc (ng/ml)
		skin	1.1522	1.2114	1.0974	0.8567	0.8866	1.275	0.9915	0.8029		1.12715	200
		scar	0.6954	0.7125	1.0417	2.3867	0.7463	1.0253	2.3289	0.688		0.6534	100
			0.3979	0.4175								0.3391	50
			0.2352	0.2596								0.1577	25
			0.1386	0.1958								0.1093	12.5
			0.0916	0.1031								0.0556	6.25
			0.0799	0.0782								0.0327	3.125
			0.038	0.0498								-0.0133	1.5625
		Concentration of DPP4 in lysate of skin and scar tissue (ng/ml), adjusted to total protein concentration
			Donor 1	Donor 2	Donor 3	Donor 4	Donor 5	Donor 6		Mode	Absorbance
		Skin	196.14	119.279	154.627	228.523	138.534	139.664		Name	20210526 DPP4 skin scar
		Scar	612.464	1372.73	504.706	602.617	1339.18	464.099		Measurement wavelength				450
										Reference wavelength				555
										Number of flashes				10
										Settle time				50
										Part of Plate				A1-H12
										Dilution factor 10
