# Supplementary material for: The serine proteases dipeptidyl-peptidase 4 and urokinase are key molecules in human and mouse scar formation
Source: Nat Commun. 2021 Oct 29;12:6242. doi: 10.1038/s41467-021-26495-2 (PMC8556235; doi:10.1038/s41467-021-26495-2)
Supplement: Supplementary file 4 — Source Data [file 41467_2021_26495_MOESM4_ESM.zip › 20210903 Source_data_file_Figure7_v2.xlsx]

## Sheet: Figure 7
Figure 7 Source Data
	Figure 7A
	Figure 7B
				Donor 1
	Figure 7C+7H		48h	Donor 1		48h	Donor 2		48h	Donor 3		72h	Donor 1		72h	Donor 2 (sa)		72h	Donor 3 (wi)
					TGFbeta			TGFbeta			TGFbeta
		Ctrl
		Scr
		PLAUsi
		DPP4si
		Sitagliptin
		BC-11
		Plate overview
	Figure 7D		Raw ELISA absorbance read values of Fn1 in supernatant of knockdown FBs
				Standard	Standard	Donor1		Donor2		Donor3
			scr	2.4013	2.3306	1.6377	1.5813	1.4343	1.3697	1.5724	1.5795
			Plau	2.0399	1.9457	1.3145	1.2482	1.0315	0.9036	1.2166	1.1699
			DPP4	1.6268	1.5669	1.2319	1.1942	1.0652	1.0548	1.2824	1.2709
			TGF scr	1.1705	1.1321	1.6904	1.6877	1.3451	1.5248	1.7463	1.7343
			TGF PLAUsi	0.799	0.7555	1.4829	1.4071	1.4504	1.1046	1.5352	1.4892
			TGF DPP4si	0.4977	0.4711	1.6581	1.489	1.4615	1.3801	1.4175	1.507
				0.3127	0.3789
				0.0758	0.0801
			Fn1 in supernatant of knockdown FBs (ng/ml)								Mode	Absorbance
				Donor 1		Donor 2		Donor 3			Name	Fibronektin 1:50
			scr	3662.8	2455.43	3249.41	3304.08	2121.24	3292.94		Measurement wavelength				450
			Plau	1854.97	762.307	1425.18	1557.73	418,553764328*	1239.29		Reference wavelength				555
			DPP4	1488.74	868.411	1708.01	1334.37	834,815698472*	1656.6		Number of flashes				10
			TGF scr	4014.19	2000,538*	4404.28	3995.55	2963.2	4318.77		Settle time				50
			TGF PLAUsi	2722.41	2542.38	3024.81	2311.69	1000.53	2757.79		Part of Plate				A1-H12
			TGF DPP4si	3796.94	2603.19	2366.28	2756.65	2173.4	2859.59		*excluded from analysis after statistical outlier analysis
	Figure 7E		Raw ELISA absorbance read values of Col1a1 in supernatant of knockdown FBs
				Standard	Standard	Donor1		Donor2		Donor3
			scr	1.7532	1.6995	1.2161	1.1074	0.5736	0.5153	0.867	0.7348
			Plau	1.0658	1.0039	1.0235	0.7536	0.5898	0.4492	0.8684	0.6836
			DPP4	0.6137	0.5838	0.9387	0.9335	0.5698	0.8011	1.4252	0.7638
			TGF scr	0.3692	0.3605	0.784	0.8613	0.4304	0.6065	0.7678	0.8255
			TGF PLAUsi	0.2496	0.2358	0.8262	0.6021	0.6539	0.712	1.0503	0.9808
			TGF DPP4si	0.1692	0.1692	1.2524	1.0083	0.8911	0.92	1.2215	1.1481
				0.1627	0.1464
				0.1211	0.103
			Col1a1 in supernatant of knockdown FBs (ng/ml)								Mode	Absorbance
				Donor 1		Donor 2		Donor 3			Name	Col 1:50
			scr	688358,155*	570188,425*	518159	423243	449135	710630,02*		Measurement wavelength				450	nm
			Plau	294152	304092	291821	206291,92*	343420	488954		Reference wavelength				555	nm
			DPP4	474168	475027	816651,46*	413304	586631,565*	691671		Number of flashes				10
			TGF scr	621665	404591	514969	470671	311638	560862		Settle time				50	ms
			TGF PLAUsi	258382	217827	433735	314338	379068	506686		Part of Plate				A1-H12
			TGF DPP4si	393057	361643	410849	448706	543990	646637		*excluded from analysis after statistical outlier analysis
	Figure 7F																		*in this experiment, other agents potnetially inhibiting myoFB induction were tested, but not closer investigated in this work
																			** analysed with higher exposure time
	Figure 7G
																			*in this experiment, other agents potnetially inhibiting myoFB induction were tested, but not closer investigated in this work
	Figure 7I		Raw ELISA absorbance read values of Fn1 in supernatant of knockdown FBs
				Standard	Standard	Donor1	Donor2	Donor3	Donor4	Donor5
			scr	2.4013	2.3306	0.9868	1.063	0.7604	1.0053	1.156
			BC11	2.0399	1.9457	0.7336	0.7275	0.6649	0.9325	1.0422
			Sitagliptin	1.6268	1.5669	0.8638	1.0148	0.8026	0.9191	1.3354
			TGF Ctrl	1.1705	1.1321	1.4853	1.6444	1.5894	1.6008	1.3723
			TGF Sita	0.799	0.7555	1.4067	1.382	1.2996	1.585	1.4611
			TGF BC11	0.4977	0.4711	1.5633	1.5534	1.6568	1.502	1.5165
				0.3127	0.3789
				0.0758	0.0801
			Fn1 in supernatant of inhibitor-treated FBs (ng/ml)
				Donor 1	Donor 2	Donor 3	Donor 4	Donor 5		Mode	Absorbance
			scr	631.438	861.126	144.806	684.152	1186.43		Name	Fibronektin 1:50
			BC11	106.595	98.4717	27.3957	488.015	795.136		Measurement wavelength				450
			Sitagliptin	330.708	711.981	213.296	455.215	1953.61		Reference wavelength				555
			TGF Ctrl	2735.72	3706.34	3354.44	3425.96	2134.22		Number of flashes				10
			TGF Sita	2309.61	2182.99	1785.83	3327.04	2600.77		Settle time				50
			TGF BC11	3193.5	3133.47	3788.07	2830.81	2914.66		Part of Plate				A1-H12
	Figure 7J		Raw ELISA absorbance read values of Fn1 in supernatant of knockdown FBs
				Standard	Standard	Donor1	Donor2	Donor3	Donor4	Donor5
			scr	1.7532	1.6995	0.4233	0.2455	0.2858	0.3051	0.5595
			BC11	1.0658	1.0039	0.3166	0.2501	0.2317	0.3325	0.6553
			Sitagliptin	0.6137	0.5838	0.466	0.3651	0.3488	0.3333	0.6665
			TGF Ctrl	0.3692	0.3605	0.5872	0.5634	0.5212	0.4361	0.9181
			TGF Sita	0.2496	0.2358	0.5973	0.4694	0.4538	0.5409	0.5254
			TGF BC11	0.1692	0.1692	0.7315	0.3731	0.4074	0.4503	0.5496
				0.1627	0.1464
				0.1211	0.103
			Fn1 in supernatant of inhibitor-treated FBs (ng/ml)
				Donor 1	Donor 2	Donor 3	Donor 4	Donor 5		Mode	Absorbance
			scr	201936	92846.5	117573	129414	285501		Name	Collagen 1:50
			BC11	136470	95668.9	84379.5	146225	344279		Measurement wavelength				450
			Sitagliptin	228134	166227	156226	146716	351151		Reference wavelength				555
			TGF Ctrl	302497	287894	262002	209789	505520		Number of flashes				10
			TGF Sita	308693	230220	220649	274089	264579		Settle time				50
			TGF BC11	391032	171136	192180	218502	279427		Part of Plate				A1-H12
