# Supplementary material for: The serine proteases dipeptidyl-peptidase 4 and urokinase are key molecules in human and mouse scar formation
Source: Nat Commun. 2021 Oct 29;12:6242. doi: 10.1038/s41467-021-26495-2 (PMC8556235; doi:10.1038/s41467-021-26495-2)
Supplement: Supplementary file 4 — Source Data [file 41467_2021_26495_MOESM4_ESM.zip › 20210903 Source_data_file_Figure8_v2.xlsx]

## Sheet: Figure 8
Figure 8 Source data
	Figure 8B-C
	Mouse scars images
		d0_1	%	d1_1	% d1	d2_1	%d2	d3_1	%d3	d4_1	%d4	d5_1	%d5	d6_1	%d6	d8_1	d8 %	d10_1	%d10	d12_1
Ctrl	M1	0.269	100	0.327	121.561	0.387	143.866	0.425	157.993	0.354	131.599	0.322	119.703	0.296	110.037	0.152	56.5056	0.189	70.2602	0.045	16.7286
	M2	0.189	100	0.298	157.672	0.354	187.302	0.383	202.646	0.365	193.122	0.337	178.307	0.337	178.307	0.153	80.9524	0.189	100	0.057	30.1587
	M3	0.234	100	0.355	151.709	0.383	163.675	0.435	185.897	0.423	180.769	0.389	166.239	0.359	153.419	0.261	111.538	0.138	58.9744	0.017	7.26496
	M4	0.247	100	0.42	170.04	0.48	194.332	0.542	219.433	0.506	204.858	0.448	181.377	0.398	161.134	0.157	63.5628	0.152	61.5385	0.04	16.1943
BC11	M1	0.162	100	0.283	174.691	0.374	230.864	0.294	181.481	0.311	191.975	0.265	163.58	0.217	133.951	0.157	96.9136	0.104	64.1975	0.033	20.3704
	M2	0.207	100	0.266	128.502	0.317	153.14	0.329	158.937	0.311	150.242	0.287	138.647	0.242	116.908	0.244	117.874	0.072	34.7826	0.025	12.0773
	M3	0.222	100	0.2	90.0901	0.241	108.559	0.334	150.45	0.296	133.333	0.276	124.324	0.294	132.432	0.16	72.0721	0.095	42.7928	0.033	14.8649
	M4	0.23	100	0.216	93.913	0.286	124.348	0.277	120.435	0.266	115.652	0.274	119.13	0.281	122.174	0.156	67.8261	0.162	70.4348	0.034	14.7826
Sitagliptin	M1	0.248	100	0.423	170.565	0.48	193.548	0.478	192.742	0.456	183.871	0.402	162.097	0.415	167.339	0.192	77.4194	0.125	50.4032	0.032	12.9032
	M2	0.194	100	0.173	89.1753	0.29	149.485	0.25	128.866	0.235	121.134	0.281	144.845	0.267	137.629	0.31	159.794	0.15	77.3196	0.036	18.5567
	M3	0.223	100	0.277	124.215	0.336	150.673	0.305	136.771	0.307	137.668	0.289	129.596	0.26	116.592	0.22	98.6547	0.109	48.8789	0.057	25.5605
	M4	0.209	100	0.316	151.196	0.307	146.89	0.364	174.163	0.342	163.636	0.298	142.584	0.331	158.373	0.213	101.914	0.123	58.8517	0.038	18.1818
Figure 8D-K	Source data is deposited
	Available as demultiplexed matrices on NCBI GEO
	GSE156326	https://www.ncbi.nlm.nih.gov/geo/query/acc.cgi?acc=GSE156326
