# Supplementary material for: The serine proteases dipeptidyl-peptidase 4 and urokinase are key molecules in human and mouse scar formation
Source: Nat Commun. 2021 Oct 29;12:6242. doi: 10.1038/s41467-021-26495-2 (PMC8556235; doi:10.1038/s41467-021-26495-2)
Supplement: Supplementary file 4 — Source Data [file 41467_2021_26495_MOESM4_ESM.zip › 20210903 Source_data_file_Figure9_v2.xlsx]

## Sheet: Figure 9
Figure 9 Source Data
	Figure 9A
	Figure 9B
	Figure 9C
	Figure 9D
	Figure 9E
		Coef of Alignment	Mean	StdDev
		Skin	0.65	0.087055
		Ctrl	0.85	0.0551721
		BC11	0.74	0.0913874
		Sitagliptin	0.89	0.0620749
