# Supplementary material for: The serine proteases dipeptidyl-peptidase 4 and urokinase are key molecules in human and mouse scar formation
Source: Nat Commun. 2021 Oct 29;12:6242. doi: 10.1038/s41467-021-26495-2 (PMC8556235; doi:10.1038/s41467-021-26495-2)
Supplement: Supplementary file 4 — Source Data [file 41467_2021_26495_MOESM4_ESM.zip › 20211004 Source_data_file_Supplements_Figure S10.xlsx]

## Sheet: Figure S9
Figure S10A
Figure S10B-C
Proteome Profiler
