# Supplementary material for: The serine proteases dipeptidyl-peptidase 4 and urokinase are key molecules in human and mouse scar formation
Source: Nat Commun. 2021 Oct 29;12:6242. doi: 10.1038/s41467-021-26495-2 (PMC8556235; doi:10.1038/s41467-021-26495-2)
Supplement: Supplementary file 4 — Source Data [file 41467_2021_26495_MOESM4_ESM.zip › 20211004 Source_data_file_Supplements_Figure S8.xlsx]

## Sheet: Figure S7
	Figure S8A,B
	Figure S8C
	Figure S8E,G																			Figure S8F,H	Background-subtracted intensity per ROI
																						Skin	Scar		Skin	Scar		Skin	Scar		Skin	Scar
																					Mouse	4124226	8320709	Mouse	6187514	12515749000	Mouse	7311842	2443631	Mouse	4503122	6493865
																					PLAU dermis	5018940	8052566	PLAU epidermis	4072112000	11916627000	DPP4 dermis	2853554	3013456	DPP4 epidermis	5462921	6763384
																						4336769	5637784		4312892000	10165878000		3142506	3338064		4957136	6623134
																						4461223	5308468		5740015000	11883315000		2663030	3214684		4208467	6118076
																						4034411	9100963		4293558000	12881425000		3008195	2169853		4686357	6625877
																						5821396	3151347		3169680000	12881425000		2618911	5758066		5366470	3806682
																						6255912	3624031		3421984000	11363058000		3373418	6266241		5523323	4539692
																						5600174	3741475		3591959000	11706276000		2891275	6551357		4960866	4375671
																						5045971	4580617		3038270000	10646572000		3131067	7357990		5489300	4615651
																						9428492	3305819		2800721000	10040309000		4409147	7649993		5054723	4420630
																							4704957			13487886000		3970526	8800008		13052517	7707143
																							4811977			9611700000			6303019		14760199	6635111
																							4705391			11829423000			5910913		9250319	8526526
																							3436363			14322129000			6521128		10315276	7946956
																							3720548			11984047000			5739376		11681156	8914606
																							11089631						9326096			10369451
																							10963656						8184875			10603838
																							11405303						8417724			9347529
																							10634957						7822529			8956223
																							11226078									9673527
	Figure S8I
