# Supplementary material for: The serine proteases dipeptidyl-peptidase 4 and urokinase are key molecules in human and mouse scar formation
Source: Nat Commun. 2021 Oct 29;12:6242. doi: 10.1038/s41467-021-26495-2 (PMC8556235; doi:10.1038/s41467-021-26495-2)
Supplement: Supplementary file 4 — Source Data [file 41467_2021_26495_MOESM4_ESM.zip › 20211004 Source_data_file_Supplements_Figure S9.xlsx]

## Sheet: Figure S8
Figure S9				Fold changes calculated in relation to B2M
	Figure S9A	PLAU		scr	siPLAU	siDPP4	scr	siPLAU	siDPP4
			Donor 1	0.65	*	*	*	*	*	*insuffcient RNA-Quality
				0.77	0.36	0.29	*	0.19	0.7
			Donor 2	*	*	1.33	0.93	0.38	*
				1.53	*	*	*	*	1.21
			Donor 3	1.3	0.45	0.25	0.99	0.17	1.13
				0.46	*	1.09	0.78	0.39	*
			Donor 4	*	*	*	*	0.55	0.42
				0.84	0.59	0.37	1	0.15	0.76
			Donor 5	1.69	0.25	0.7	1.32	*	*
				1	0.8	0.82	1.14	0.6	0.26
			Donor 6	1.19	0.52	0.58	1.37	*	0.65
				0.59	0.55	0.57	1.07	*	*
	Figure S9B	DPP4		scr	siPLAU	siDPP4	scr	siPLAU	siDPP4
			Donor 1	1.68	1.11	0.12	0.75	1.18	0.03
				0.87	1	0	1.37	1.13	0.06
			Donor 2	*	3.61	0.12	2.39	1.6	0.2
				0.6	*	0.39	0.4	0.86	0.11
			Donor 3	1.15	1.95	0.19	2.43	1.6	0.04
				1	2.05	0.18	1.17	0	0.16
			Donor 4	0.8	1.04	0.06	0.51	0.58	0.03
				0.73	4.31	0.24	2.4	3.07	0.15
			Donor 5	1.25	1.85	0.07	1.03	0.75	0.04
				1.37	2.38	0.29	1.7	0.2	0.16
				scr	siPLAU	siDPP4	scr	siPLAU	siDPP4
	Figure S9C	COL1A1	Donor 1	0.55	*	*	2.9	1.39	1.31
				0.73	0.99	0.97	*	*	1.94
			Donor 2	0.67	1.34	*	4.03	2.57	*
				*	*	*	3.68	*	2.21
			Donor 3	1.37	1.09	1.54	*	2.32	2.26
				1.5	1.13	*	4.55		*
			Donor 4	0.57	*	2.01	*	1.5	0.76
				0.7	0.83	0.36	*	*	0.81
			Donor 5	0.58	1.18	*	2.72	0.86	2.6
				1.75	0.02	1.45	*	0.6	0.06
			Donor 6	1.43	0.4	0.4	*	0	0.37
				1.72	1.42	2.55	3.09	*	1.28
	Figure S9D	COL3A1		scr	siPLAU	siDPP4	scr	siPLAU	siDPP4
			Donor 1	0.62	1.28	*	2.57	0.86	*
				0.77	0.36	0.37	2.11	0.55	1.12
			Donor 2	0.14	1.45		*	*	0.6
				*	*	1.54	2.87	*	*
			Donor 3	1.3	0.45	0.58	0.99	0.6	1.21
				*	*	*	*	0.03	0.33
			Donor 4	0.28	*	*	0.55	*	1.42
				0.99	0.85	0.36	1.12	0.56	0.82
			Donor 5	0.79	0.62	1.61	2.23	1.29	1.62
				*	1.38	1.15	0.56	1.51	0.35
			Donor 6	1.01	0.47	0.37	1.33	0.35	0.26
				1.26	0.83	1.14	*	*	0.32
	Figure S9E	COL5A1		scr	siPLAU	siDPP4	scr	siPLAU	siDPP4
			Donor 1	1.12	1.81	1.96	*	1.68	1.6
				*	*	2.96	6.53	*	*
			Donor 2	*	1.39	2.12	6.41	2.79	*
				0.89	1.09	*	2.65	1.89	0.67
			Donor 3	1.9		2.33	*	*	*
				1	0.26	*	5.32	0.08	*
			Donor 4	0.18	0.63	*	*	*	0.81
				0.31	0.12	0.89	2.66	*	1.83
			Donor 5	0.71	2.72	*	*	*
				*	1.52	*	2.99	0.19	0
			Donor 6	3.19	*	1.36	*	3.01	3.02
				1.4	1.88	*	*	*	*
	Figure S9F	FN1		scr	siPLAU	siDPP4	scr	siPLAU	siDPP4
			Donor 1	0.68	*	*	2.04	0.2	*
				1.04	0.52	*	2.5	0.72	1.12
			Donor 2	*	0.24	0.25	*	0.15	1.08
				*		0.99	1.46	*	1.23
			Donor 3	0.96	0.6	0.76	*	*	1.31
				0.37	0.25	0.2	*	*	*
			Donor 4	0.97	*	*	*	0.37	0.62
				*	0.45	*	1.35	0.57	0.34
			Donor 5	*	0.18	0.27	*	0.5	1.21
				1.03	0.67	1,72*	1.4	0.25	0.23
			Donor 6	0.21	0.28	0.2	1.79	*	0.4
				*	*	0.2	*	*	0.569587
